# Supplementary material for: Prevalence and Levels of Thyroid Autoantibodies in Polycystic Ovary Syndrome—Impact of TSH- and BMI-Matched Comparisons: A Systematic Review and Meta-Analysis
Source: Int J Mol Sci. 2025 Aug 4;26(15):7525. doi: 10.3390/ijms26157525 (PMC12347112; doi:10.3390/ijms26157525)
Supplement: Supplementary file 1 [file ijms-26-07525-s001.zip]

Archive with 196 entries (192 files):
- Supplementary material S1 – search strategy.pdf
- Supplementary material S2 – modified Newcastle-Ottawa quality assessment scale.pdf
- Supplementary material S3 – sensitivity analyses anti-TPO prevalence/
- Supplementary material S3 – sensitivity analyses anti-TPO prevalence/SUPPLEMENTARY MATERIAL S3A.png
- Supplementary material S3 – sensitivity analyses anti-TPO prevalence/SUPPLEMENTARY MATERIAL S3AA.png
- Supplementary material S3 – sensitivity analyses anti-TPO prevalence/SUPPLEMENTARY MATERIAL S3AB.png
- Supplementary material S3 – sensitivity analyses anti-TPO prevalence/SUPPLEMENTARY MATERIAL S3AC.png
- Supplementary material S3 – sensitivity analyses anti-TPO prevalence/SUPPLEMENTARY MATERIAL S3AD.png
- Supplementary material S3 – sensitivity analyses anti-TPO prevalence/SUPPLEMENTARY MATERIAL S3AE.png
- Supplementary material S3 – sensitivity analyses anti-TPO prevalence/SUPPLEMENTARY MATERIAL S3AF.png
- Supplementary material S3 – sensitivity analyses anti-TPO prevalence/SUPPLEMENTARY MATERIAL S3AG.png
- Supplementary material S3 – sensitivity analyses anti-TPO prevalence/SUPPLEMENTARY MATERIAL S3AH.png
- Supplementary material S3 – sensitivity analyses anti-TPO prevalence/SUPPLEMENTARY MATERIAL S3AI.png
- Supplementary material S3 – sensitivity analyses anti-TPO prevalence/SUPPLEMENTARY MATERIAL S3AJ.png
- Supplementary material S3 – sensitivity analyses anti-TPO prevalence/SUPPLEMENTARY MATERIAL S3AK.png
- Supplementary material S3 – sensitivity analyses anti-TPO prevalence/SUPPLEMENTARY MATERIAL S3AL.png
- Supplementary material S3 – sensitivity analyses anti-TPO prevalence/SUPPLEMENTARY MATERIAL S3AM.png
- Supplementary material S3 – sensitivity analyses anti-TPO prevalence/SUPPLEMENTARY MATERIAL S3AN.png
- Supplementary material S3 – sensitivity analyses anti-TPO prevalence/SUPPLEMENTARY MATERIAL S3AO.png
- Supplementary material S3 – sensitivity analyses anti-TPO prevalence/SUPPLEMENTARY MATERIAL S3AP.png
- Supplementary material S3 – sensitivity analyses anti-TPO prevalence/SUPPLEMENTARY MATERIAL S3AQ.png
- Supplementary material S3 – sensitivity analyses anti-TPO prevalence/SUPPLEMENTARY MATERIAL S3AR.png
- Supplementary material S3 – sensitivity analyses anti-TPO prevalence/SUPPLEMENTARY MATERIAL S3AS.png
- Supplementary material S3 – sensitivity analyses anti-TPO prevalence/SUPPLEMENTARY MATERIAL S3AT.png
- Supplementary material S3 – sensitivity analyses anti-TPO prevalence/SUPPLEMENTARY MATERIAL S3AU.png
- Supplementary material S3 – sensitivity analyses anti-TPO prevalence/SUPPLEMENTARY MATERIAL S3AV.png
- Supplementary material S3 – sensitivity analyses anti-TPO prevalence/SUPPLEMENTARY MATERIAL S3AW.png
- Supplementary material S3 – sensitivity analyses anti-TPO prevalence/SUPPLEMENTARY MATERIAL S3AX.png
- Supplementary material S3 – sensitivity analyses anti-TPO prevalence/SUPPLEMENTARY MATERIAL S3AY.png
- Supplementary material S3 – sensitivity analyses anti-TPO prevalence/SUPPLEMENTARY MATERIAL S3B.png
- Supplementary material S3 – sensitivity analyses anti-TPO prevalence/SUPPLEMENTARY MATERIAL S3C.png
- Supplementary material S3 – sensitivity analyses anti-TPO prevalence/SUPPLEMENTARY MATERIAL S3D.png
- Supplementary material S3 – sensitivity analyses anti-TPO prevalence/SUPPLEMENTARY MATERIAL S3E.png
- Supplementary material S3 – sensitivity analyses anti-TPO prevalence/SUPPLEMENTARY MATERIAL S3F.png
- Supplementary material S3 – sensitivity analyses anti-TPO prevalence/SUPPLEMENTARY MATERIAL S3G.png
- Supplementary material S3 – sensitivity analyses anti-TPO prevalence/SUPPLEMENTARY MATERIAL S3H.png
- Supplementary material S3 – sensitivity analyses anti-TPO prevalence/SUPPLEMENTARY MATERIAL S3I.png
- Supplementary material S3 – sensitivity analyses anti-TPO prevalence/SUPPLEMENTARY MATERIAL S3J.png
- Supplementary material S3 – sensitivity analyses anti-TPO prevalence/SUPPLEMENTARY MATERIAL S3K.png
- Supplementary material S3 – sensitivity analyses anti-TPO prevalence/SUPPLEMENTARY MATERIAL S3L.png
- Supplementary material S3 – sensitivity analyses anti-TPO prevalence/SUPPLEMENTARY MATERIAL S3M.png
- Supplementary material S3 – sensitivity analyses anti-TPO prevalence/SUPPLEMENTARY MATERIAL S3N.png
- Supplementary material S3 – sensitivity analyses anti-TPO prevalence/SUPPLEMENTARY MATERIAL S3O.png
- Supplementary material S3 – sensitivity analyses anti-TPO prevalence/SUPPLEMENTARY MATERIAL S3P.png
- Supplementary material S3 – sensitivity analyses anti-TPO prevalence/SUPPLEMENTARY MATERIAL S3Q.png
- Supplementary material S3 – sensitivity analyses anti-TPO prevalence/SUPPLEMENTARY MATERIAL S3R.png
- Supplementary material S3 – sensitivity analyses anti-TPO prevalence/SUPPLEMENTARY MATERIAL S3S.png
- Supplementary material S3 – sensitivity analyses anti-TPO prevalence/SUPPLEMENTARY MATERIAL S3T.png
- Supplementary material S3 – sensitivity analyses anti-TPO prevalence/SUPPLEMENTARY MATERIAL S3U.png
- Supplementary material S3 – sensitivity analyses anti-TPO prevalence/SUPPLEMENTARY MATERIAL S3V.png
- Supplementary material S3 – sensitivity analyses anti-TPO prevalence/SUPPLEMENTARY MATERIAL S3W.png
- Supplementary material S3 – sensitivity analyses anti-TPO prevalence/SUPPLEMENTARY MATERIAL S3X.png
- Supplementary material S3 – sensitivity analyses anti-TPO prevalence/SUPPLEMENTARY MATERIAL S3Y.png
- Supplementary material S3 – sensitivity analyses anti-TPO prevalence/SUPPLEMENTARY MATERIAL S3Z.png
- Supplementary material S4 – sensitivity analyses anti-TPO level/
- Supplementary material S4 – sensitivity analyses anti-TPO level/SUPPLEMENTARY MATERIAL S4A.png
- Supplementary material S4 – sensitivity analyses anti-TPO level/SUPPLEMENTARY MATERIAL S4AA.png
- Supplementary material S4 – sensitivity analyses anti-TPO level/SUPPLEMENTARY MATERIAL S4AB.png
- Supplementary material S4 – sensitivity analyses anti-TPO level/SUPPLEMENTARY MATERIAL S4AC.png
- Supplementary material S4 – sensitivity analyses anti-TPO level/SUPPLEMENTARY MATERIAL S4AD.png
- Supplementary material S4 – sensitivity analyses anti-TPO level/SUPPLEMENTARY MATERIAL S4AE.png
- Supplementary material S4 – sensitivity analyses anti-TPO level/SUPPLEMENTARY MATERIAL S4AF.png
- Supplementary material S4 – sensitivity analyses anti-TPO level/SUPPLEMENTARY MATERIAL S4AG.png
- Supplementary material S4 – sensitivity analyses anti-TPO level/SUPPLEMENTARY MATERIAL S4AH.png
- Supplementary material S4 – sensitivity analyses anti-TPO level/SUPPLEMENTARY MATERIAL S4AI.png
- Supplementary material S4 – sensitivity analyses anti-TPO level/SUPPLEMENTARY MATERIAL S4AJ.png
- Supplementary material S4 – sensitivity analyses anti-TPO level/SUPPLEMENTARY MATERIAL S4AK.png
- Supplementary material S4 – sensitivity analyses anti-TPO level/SUPPLEMENTARY MATERIAL S4AL.png
- Supplementary material S4 – sensitivity analyses anti-TPO level/SUPPLEMENTARY MATERIAL S4AM.png
- Supplementary material S4 – sensitivity analyses anti-TPO level/SUPPLEMENTARY MATERIAL S4AN.png
- Supplementary material S4 – sensitivity analyses anti-TPO level/SUPPLEMENTARY MATERIAL S4AO.png
- Supplementary material S4 – sensitivity analyses anti-TPO level/SUPPLEMENTARY MATERIAL S4AP.png
- Supplementary material S4 – sensitivity analyses anti-TPO level/SUPPLEMENTARY MATERIAL S4AQ.png
- Supplementary material S4 – sensitivity analyses anti-TPO level/SUPPLEMENTARY MATERIAL S4AR.png
- Supplementary material S4 – sensitivity analyses anti-TPO level/SUPPLEMENTARY MATERIAL S4AS.png
- Supplementary material S4 – sensitivity analyses anti-TPO level/SUPPLEMENTARY MATERIAL S4AT.png
- Supplementary material S4 – sensitivity analyses anti-TPO level/SUPPLEMENTARY MATERIAL S4AU.png
- Supplementary material S4 – sensitivity analyses anti-TPO level/SUPPLEMENTARY MATERIAL S4AV.png
- Supplementary material S4 – sensitivity analyses anti-TPO level/SUPPLEMENTARY MATERIAL S4AW.png
- Supplementary material S4 – sensitivity analyses anti-TPO level/SUPPLEMENTARY MATERIAL S4AX.png
- Supplementary material S4 – sensitivity analyses anti-TPO level/SUPPLEMENTARY MATERIAL S4AY.png
- Supplementary material S4 – sensitivity analyses anti-TPO level/SUPPLEMENTARY MATERIAL S4AZ.png
- Supplementary material S4 – sensitivity analyses anti-TPO level/SUPPLEMENTARY MATERIAL S4B.png
- Supplementary material S4 – sensitivity analyses anti-TPO level/SUPPLEMENTARY MATERIAL S4BA.png
- Supplementary material S4 – sensitivity analyses anti-TPO level/SUPPLEMENTARY MATERIAL S4BB.png
- Supplementary material S4 – sensitivity analyses anti-TPO level/SUPPLEMENTARY MATERIAL S4BC.png
- Supplementary material S4 – sensitivity analyses anti-TPO level/SUPPLEMENTARY MATERIAL S4BD.png
- Supplementary material S4 – sensitivity analyses anti-TPO level/SUPPLEMENTARY MATERIAL S4BE.png
- Supplementary material S4 – sensitivity analyses anti-TPO level/SUPPLEMENTARY MATERIAL S4BF.png
- Supplementary material S4 – sensitivity analyses anti-TPO level/SUPPLEMENTARY MATERIAL S4BG.png
- Supplementary material S4 – sensitivity analyses anti-TPO level/SUPPLEMENTARY MATERIAL S4BH.png
- Supplementary material S4 – sensitivity analyses anti-TPO level/SUPPLEMENTARY MATERIAL S4BI.png
- Supplementary material S4 – sensitivity analyses anti-TPO level/SUPPLEMENTARY MATERIAL S4BJ.png
- Supplementary material S4 – sensitivity analyses anti-TPO level/SUPPLEMENTARY MATERIAL S4C.png
- Supplementary material S4 – sensitivity analyses anti-TPO level/SUPPLEMENTARY MATERIAL S4D.png
- Supplementary material S4 – sensitivity analyses anti-TPO level/SUPPLEMENTARY MATERIAL S4E.png
- Supplementary material S4 – sensitivity analyses anti-TPO level/SUPPLEMENTARY MATERIAL S4F.png
- Supplementary material S4 – sensitivity analyses anti-TPO level/SUPPLEMENTARY MATERIAL S4G.png
- Supplementary material S4 – sensitivity analyses anti-TPO level/SUPPLEMENTARY MATERIAL S4H.png
- Supplementary material S4 – sensitivity analyses anti-TPO level/SUPPLEMENTARY MATERIAL S4I.png
- Supplementary material S4 – sensitivity analyses anti-TPO level/SUPPLEMENTARY MATERIAL S4J.png
- Supplementary material S4 – sensitivity analyses anti-TPO level/SUPPLEMENTARY MATERIAL S4K.png
- Supplementary material S4 – sensitivity analyses anti-TPO level/SUPPLEMENTARY MATERIAL S4L.png
- Supplementary material S4 – sensitivity analyses anti-TPO level/SUPPLEMENTARY MATERIAL S4M.png
- Supplementary material S4 – sensitivity analyses anti-TPO level/SUPPLEMENTARY MATERIAL S4N.png
- Supplementary material S4 – sensitivity analyses anti-TPO level/SUPPLEMENTARY MATERIAL S4O.png
- Supplementary material S4 – sensitivity analyses anti-TPO level/SUPPLEMENTARY MATERIAL S4P.png
- Supplementary material S4 – sensitivity analyses anti-TPO level/SUPPLEMENTARY MATERIAL S4Q.png
- Supplementary material S4 – sensitivity analyses anti-TPO level/SUPPLEMENTARY MATERIAL S4R.png
- Supplementary material S4 – sensitivity analyses anti-TPO level/SUPPLEMENTARY MATERIAL S4S.png
- Supplementary material S4 – sensitivity analyses anti-TPO level/SUPPLEMENTARY MATERIAL S4T.png
- Supplementary material S4 – sensitivity analyses anti-TPO level/SUPPLEMENTARY MATERIAL S4U.png
- Supplementary material S4 – sensitivity analyses anti-TPO level/SUPPLEMENTARY MATERIAL S4V.png
- Supplementary material S4 – sensitivity analyses anti-TPO level/SUPPLEMENTARY MATERIAL S4W.png
- Supplementary material S4 – sensitivity analyses anti-TPO level/SUPPLEMENTARY MATERIAL S4X.png
- Supplementary material S4 – sensitivity analyses anti-TPO level/SUPPLEMENTARY MATERIAL S4Y.png
- Supplementary material S4 – sensitivity analyses anti-TPO level/SUPPLEMENTARY MATERIAL S4Z.png
- Supplementary material S5 – sensitivity analyses anti-TG prevalence/
- Supplementary material S5 – sensitivity analyses anti-TG prevalence/SUPPLEMENTARY MATERIAL S5A.png
- Supplementary material S5 – sensitivity analyses anti-TG prevalence/SUPPLEMENTARY MATERIAL S5AA.png
- Supplementary material S5 – sensitivity analyses anti-TG prevalence/SUPPLEMENTARY MATERIAL S5AB.png
- Supplementary material S5 – sensitivity analyses anti-TG prevalence/SUPPLEMENTARY MATERIAL S5AC.png
- Supplementary material S5 – sensitivity analyses anti-TG prevalence/SUPPLEMENTARY MATERIAL S5AD.png
- Supplementary material S5 – sensitivity analyses anti-TG prevalence/SUPPLEMENTARY MATERIAL S5AE.png
- Supplementary material S5 – sensitivity analyses anti-TG prevalence/SUPPLEMENTARY MATERIAL S5AF.png
- Supplementary material S5 – sensitivity analyses anti-TG prevalence/SUPPLEMENTARY MATERIAL S5AG.png
- Supplementary material S5 – sensitivity analyses anti-TG prevalence/SUPPLEMENTARY MATERIAL S5B.png
- Supplementary material S5 – sensitivity analyses anti-TG prevalence/SUPPLEMENTARY MATERIAL S5C.png
- Supplementary material S5 – sensitivity analyses anti-TG prevalence/SUPPLEMENTARY MATERIAL S5D.png
- Supplementary material S5 – sensitivity analyses anti-TG prevalence/SUPPLEMENTARY MATERIAL S5E.png
- Supplementary material S5 – sensitivity analyses anti-TG prevalence/SUPPLEMENTARY MATERIAL S5F.png
- Supplementary material S5 – sensitivity analyses anti-TG prevalence/SUPPLEMENTARY MATERIAL S5G.png
- Supplementary material S5 – sensitivity analyses anti-TG prevalence/SUPPLEMENTARY MATERIAL S5H.png
- Supplementary material S5 – sensitivity analyses anti-TG prevalence/SUPPLEMENTARY MATERIAL S5I.png
- Supplementary material S5 – sensitivity analyses anti-TG prevalence/SUPPLEMENTARY MATERIAL S5J.png
- Supplementary material S5 – sensitivity analyses anti-TG prevalence/SUPPLEMENTARY MATERIAL S5K.png
- Supplementary material S5 – sensitivity analyses anti-TG prevalence/SUPPLEMENTARY MATERIAL S5L.png
- Supplementary material S5 – sensitivity analyses anti-TG prevalence/SUPPLEMENTARY MATERIAL S5M.png
- Supplementary material S5 – sensitivity analyses anti-TG prevalence/SUPPLEMENTARY MATERIAL S5N.png
- Supplementary material S5 – sensitivity analyses anti-TG prevalence/SUPPLEMENTARY MATERIAL S5O.png
- Supplementary material S5 – sensitivity analyses anti-TG prevalence/SUPPLEMENTARY MATERIAL S5P.png
- Supplementary material S5 – sensitivity analyses anti-TG prevalence/SUPPLEMENTARY MATERIAL S5Q.png
- Supplementary material S5 – sensitivity analyses anti-TG prevalence/SUPPLEMENTARY MATERIAL S5R.png
- Supplementary material S5 – sensitivity analyses anti-TG prevalence/SUPPLEMENTARY MATERIAL S5S.png
- Supplementary material S5 – sensitivity analyses anti-TG prevalence/SUPPLEMENTARY MATERIAL S5T.png
- Supplementary material S5 – sensitivity analyses anti-TG prevalence/SUPPLEMENTARY MATERIAL S5U.png
- Supplementary material S5 – sensitivity analyses anti-TG prevalence/SUPPLEMENTARY MATERIAL S5V.png
- Supplementary material S5 – sensitivity analyses anti-TG prevalence/SUPPLEMENTARY MATERIAL S5W.png
- Supplementary material S5 – sensitivity analyses anti-TG prevalence/SUPPLEMENTARY MATERIAL S5X.png
- Supplementary material S5 – sensitivity analyses anti-TG prevalence/SUPPLEMENTARY MATERIAL S5Y.png
- Supplementary material S5 – sensitivity analyses anti-TG prevalence/SUPPLEMENTARY MATERIAL S5Z.png
- Supplementary material S6 – sensitivity analyses anti-TG level/
- Supplementary material S6 – sensitivity analyses anti-TG level/SUPPLEMENTARY MATERIAL S6A.png
- Supplementary material S6 – sensitivity analyses anti-TG level/SUPPLEMENTARY MATERIAL S6AA.png
- Supplementary material S6 – sensitivity analyses anti-TG level/SUPPLEMENTARY MATERIAL S6AB.png
- Supplementary material S6 – sensitivity analyses anti-TG level/SUPPLEMENTARY MATERIAL S6AC.png
- Supplementary material S6 – sensitivity analyses anti-TG level/SUPPLEMENTARY MATERIAL S6AD.png
- Supplementary material S6 – sensitivity analyses anti-TG level/SUPPLEMENTARY MATERIAL S6AE.png
- Supplementary material S6 – sensitivity analyses anti-TG level/SUPPLEMENTARY MATERIAL S6AF.png
- Supplementary material S6 – sensitivity analyses anti-TG level/SUPPLEMENTARY MATERIAL S6AG.png
- Supplementary material S6 – sensitivity analyses anti-TG level/SUPPLEMENTARY MATERIAL S6AH.png
- Supplementary material S6 – sensitivity analyses anti-TG level/SUPPLEMENTARY MATERIAL S6AI.png
- Supplementary material S6 – sensitivity analyses anti-TG level/SUPPLEMENTARY MATERIAL S6AJ.png
- Supplementary material S6 – sensitivity analyses anti-TG level/SUPPLEMENTARY MATERIAL S6AK.png
- Supplementary material S6 – sensitivity analyses anti-TG level/SUPPLEMENTARY MATERIAL S6AL.png
- Supplementary material S6 – sensitivity analyses anti-TG level/SUPPLEMENTARY MATERIAL S6AM.png
- Supplementary material S6 – sensitivity analyses anti-TG level/SUPPLEMENTARY MATERIAL S6AN.png
- Supplementary material S6 – sensitivity analyses anti-TG level/SUPPLEMENTARY MATERIAL S6AO.png
- Supplementary material S6 – sensitivity analyses anti-TG level/SUPPLEMENTARY MATERIAL S6AP.png
- Supplementary material S6 – sensitivity analyses anti-TG level/SUPPLEMENTARY MATERIAL S6AR.png
- Supplementary material S6 – sensitivity analyses anti-TG level/SUPPLEMENTARY MATERIAL S6B.png
- Supplementary material S6 – sensitivity analyses anti-TG level/SUPPLEMENTARY MATERIAL S6C.png
- Supplementary material S6 – sensitivity analyses anti-TG level/SUPPLEMENTARY MATERIAL S6D.png
- Supplementary material S6 – sensitivity analyses anti-TG level/SUPPLEMENTARY MATERIAL S6E.png
- Supplementary material S6 – sensitivity analyses anti-TG level/SUPPLEMENTARY MATERIAL S6F.png
- Supplementary material S6 – sensitivity analyses anti-TG level/SUPPLEMENTARY MATERIAL S6G.png
- Supplementary material S6 – sensitivity analyses anti-TG level/SUPPLEMENTARY MATERIAL S6H.png
- Supplementary material S6 – sensitivity analyses anti-TG level/SUPPLEMENTARY MATERIAL S6I.png
- Supplementary material S6 – sensitivity analyses anti-TG level/SUPPLEMENTARY MATERIAL S6J.png
- Supplementary material S6 – sensitivity analyses anti-TG level/SUPPLEMENTARY MATERIAL S6K.png
- Supplementary material S6 – sensitivity analyses anti-TG level/SUPPLEMENTARY MATERIAL S6L.png
- Supplementary material S6 – sensitivity analyses anti-TG level/SUPPLEMENTARY MATERIAL S6M.png
- Supplementary material S6 – sensitivity analyses anti-TG level/SUPPLEMENTARY MATERIAL S6N.png
- Supplementary material S6 – sensitivity analyses anti-TG level/SUPPLEMENTARY MATERIAL S6O.png
- Supplementary material S6 – sensitivity analyses anti-TG level/SUPPLEMENTARY MATERIAL S6P.png
- Supplementary material S6 – sensitivity analyses anti-TG level/SUPPLEMENTARY MATERIAL S6Q.png
- Supplementary material S6 – sensitivity analyses anti-TG level/SUPPLEMENTARY MATERIAL S6R.png
- Supplementary material S6 – sensitivity analyses anti-TG level/SUPPLEMENTARY MATERIAL S6S.png
- Supplementary material S6 – sensitivity analyses anti-TG level/SUPPLEMENTARY MATERIAL S6T.png
- Supplementary material S6 – sensitivity analyses anti-TG level/SUPPLEMENTARY MATERIAL S6U.png
- Supplementary material S6 – sensitivity analyses anti-TG level/SUPPLEMENTARY MATERIAL S6V.png
- Supplementary material S6 – sensitivity analyses anti-TG level/SUPPLEMENTARY MATERIAL S6W.png
- Supplementary material S6 – sensitivity analyses anti-TG level/SUPPLEMENTARY MATERIAL S6X.png
- Supplementary material S6 – sensitivity analyses anti-TG level/SUPPLEMENTARY MATERIAL S6Y.png
- Supplementary material S6 – sensitivity analyses anti-TG level/SUPPLEMENTARY MATERIAL S6Z.png
- Supplementary material S7 – Egger’s regression test.pdf
